# Supplementary material for: Associations between detectable circulating tumor DNA and tumor glucose uptake measured by 18F-FDG PET/CT in early-stage non-small cell lung cancer
Source: BMC Cancer. 2023 Jul 11;23:646. doi: 10.1186/s12885-023-11147-z (PMC10334612; doi:10.1186/s12885-023-11147-z)
Supplement: Supplementary file 1 — Supplementary Material 1 [file 12885_2023_11147_MOESM1_ESM.xlsx]

## Sheet: Table S1
Table S1: Multivariable logistic regression models with ctDNA detection as response. Only patients with stage II or III (n=35)
	MTV				TLG				SUVmax
	OR	95% CI	p		OR	95% CI	p		OR	95% CI	p
Stage II	1				1				1
Stage III	1.51	0.3-7.87	0.615		1.54	0.33-7.56	0.585		1.71	0.38-7.88	0.48
Adenocarcinoma	1				1				1
Non-adenocarcinoma	3.59	0.29-87.72	0.335		3.74	0.3-90.89	0.32		2.72	0.28-61.19	0.423
MTV	1.03	1.01-1.05	0.019		-	-	-		-	-	-
TLG	-	-	-		1	1-1.01	0.038		-	-	-
SUVmax	-	-	-		-	-	-		1.07	0.98-1.2	0.185
CI: confidence interval; ctDNA: circulating tumor DNA; MTV: metabolic tumor volume; OR: odds ratio, SUVmax: maximum standardized uptake value; TLG: total lesion glycolysis

## Sheet: Table S2
Table S2: Univariable Cox hazard models for PFS
	HR	95% CI	p
ctDNA detected	2.74	1.36-5.52	0.005
MTV	1.01	1.00-1.01	0.007
TLG	1	1.00-1.00	0.007
SUVmax	1.05	1.01-1.08	0.006
CI: confidence interval, ctDNA: circulating tumor DNA, HR: hazard ratio, MTV: metabolic tumor volume, PFS: progression-free survival, TLG: total lesion glycolysis, SUVmax: maximum stadardized uptake value

## Sheet: Table S3
Table S3. Multivariabel model for overall survival, including all prognostic factors
	MTV			TLG			SUVmax
	HR	95% CI	p	HR	95% CI	p	HR	95% CI	p
Age	1.02	0.95-1.08	0.632	1.02	0.95-1.08	0.636	1.02	0.96-1.08	0.615
Sex (ref=female)
Male	5.34	1.89-15.08	0.002	5.33	1.89-15.02	0.002	5.61	1.98-15.92	0.001
WHO performance status (ref=0)
1	5.34	0.31-2.73	0.891	0.93	0.31-2.73	0.888	0.91	0.31-2.69	0.87
2-3	18.51	2.34-146.43	0.006	18.47	2.32-147.41	0.006	15.63	1.97-123.9	0.009
Stage (ref=stage I)
II	2.39	0.52-10.91	0.261	2.4	0.53-10.89	0.257	2.14	0.49-9.39	0.314
III	11.96	2.12-67.43	0.005	12.08	2.19-66.62	0.004	10.65	2.12-53.42	0.004
Histology (ref=non-ADC)
ADC	0.23	0.05-1.03	0.054	0.23	0.05-1.01	0.051	0.23	0.06-1	0.049
Treatment (ref=surgery)
Curative radiotherapy +/- chemotherapy	0.47	0.13-1.73	0.255	0.47	0.13-1.73	0.256	0.45	0.12-1.68	0.237
Palliative treatment	1.84	0.33-10.09	0.484	1.83	0.33-10.01	0.486	1.72	0.32-9.23	0.527
ctDNA (ref= not detected)
Detected	1.12	0.35-3.55	0.852	1.13	0.36-3.51	0.838	1.13	0.38-3.3	0.829
MTV	1.09	0.53-2.23	0.811	-	-	-	-	-	-
TLG	-	-	-	1.07	0.61-1.88	0.819	-	-	-
SUVmax	-	-	-	-	-	-	1.81	0.42-7.85	0.427
ADC: adenocarcinoma; CI: confidence interval; ctDNA: circulating tumor DNA; MTV: metabolic tumor volume; SUVmax: maximum standardized uptake value; TLG: total lesion glycolysis

## Sheet: Table S4
Table S4: Multivariable Cox hazard models for PFS
	MTV				TLG				SUVmax
	HR	95% CI	p		HR	95% CI	p		HR	95% CI	p
ctDNA not detected	1				1				1
ctDNA detected	2.13	0.83-5.46	0.12		2.12	0.86-5.24	0.1		2.06	0.92-4.59	0.08
MTV	1	1-1.01	0.4
TLG					1	44927	0.34
SUVmax									1.03	0.99-1.07	0.13
CI: confidence interval, ctDNA: circulating tumor DNA, HR: hazard ratio, MTV: metabolic tumor volume, PFS: progression-free survival, TLG: total lesion glycolysis, SUVmax: maximum stadardized uptake value

## Sheet: Table S5
Table S5. Multivariabel model for progression-free survival, including all prognostic factors
	MTV			TLG			SUVmax
	HR	95% CI	p	HR	95% CI	p	HR	95% CI	p
Age	0.97	0.91-1.02	0.252	0.97	0.91-1.02	0.252	0.97	0.92-1.03	0.291
Sex (ref=female)
Male	4.97	1.95-12.67	0.001	4.98	1.95-12.69	0.001	4.99	1.95-12.77	0.001
WHO performance status (ref=0)
1	4.97	0.35-2.17	0.765	0.88	0.35-2.18	0.775	0.87	0.35-2.19	0.774
2-3	31.09	4.32-223.53	0.001	32.13	4.42-233.59	0.001	28.51	3.88-209.4	0.001
Stage (ref=stage I)
II	2.59	0.68-9.83	0.162	2.61	0.69-9.87	0.158	2.4	0.64-8.92	0.192
III	27.15	5.96-123.7	0	27.54	6.12-123.95	0	23.13	5.38-99.54	0
Histology (ref=non-ADC)
ADC	0.05	0.01-0.24	0	0.05	0.01-0.24	0	0.06	0.01-0.25	0
Treatment (ref=surgery)
Curative radiotherapy +/- chemotherapy	0.8	0.26-2.42	0.692	0.8	0.27-2.43	0.699	0.78	0.26-2.35	0.656
Palliative treatment	3.03	0.6-15.29	0.18	3.03	0.6-15.38	0.18	3.16	0.64-15.64	0.159
ctDNA (ref= not detected)
Detected	0.9	0.3-2.68	0.851	0.9	0.31-2.62	0.848	0.77	0.29-2	0.59
MTV	0.8	0.41-1.59	0.527	-	-	-	-	-	-
TLG	-	-	-	0.82	0.48-1.41	0.475	-	-	-
SUVmax	-	-	-	-	-	-	0.87	0.22-3.43	0.845
ADC: adenocarcinoma; CI: confidence interval; ctDNA: circulating tumor DNA; MTV: metabolic tumor volume; SUVmax: maximum standardized uptake value; TLG: total lesion glycolysis
